# Supplementary material for: Correlation of histopathologic characteristics to protein expression and function in malignant melanoma
Source: PLoS One. 2017 Apr 26;12(4):e0176167. doi: 10.1371/journal.pone.0176167 (PMC5405986; doi:10.1371/journal.pone.0176167)
Supplement: S2 Table — (XLSX) [file pone.0176167.s005.xlsx]

## Sheet: Arkusz1
Proteins significantly negatively correlated to tumor content
Protein ID	Spearman correlation to tumor content	Entry name	Protein names
P22105	-0.904534	TENX_HUMAN	Tenascin-X (TN-X) (Hexabrachion-like protein)
P01593	-0.889898	KV101_HUMAN	Ig kappa chain V-I region AG
P07951	-0.889898	TPM2_HUMAN	Tropomyosin beta chain (Beta-tropomyosin) (Tropomyosin-2)
Q9NZN4	-0.879251	EHD2_HUMAN	EH domain-containing protein 2 (PAST homolog 2)
P25311	-0.877186	ZA2G_HUMAN	Zinc-alpha-2-glycoprotein (Zn-alpha-2-GP) (Zn-alpha-2-glycoprotein)
Q16853	-0.871033	AOC3_HUMAN	Membrane primary amine oxidase (EC 1.4.3.21) (Copper amine oxidase) (HPAO) (Semicarbazide-sensitive amine oxidase) (SSAO) (Vascular adhesion protein 1) (VAP-1)
P02765	-0.870388	FETUA_HUMAN	Alpha-2-HS-glycoprotein (Alpha-2-Z-globulin) (Ba-alpha-2-glycoprotein) (Fetuin-A) [Cleaved into: Alpha-2-HS-glycoprotein chain A; Alpha-2-HS-glycoprotein chain B]
E9PHK0	-0.863642	E9PHK0_HUMAN	Tetranectin
P00734	-0.858767	THRB_HUMAN	Prothrombin (EC 3.4.21.5) (Coagulation factor II) [Cleaved into: Activation peptide fragment 1; Activation peptide fragment 2; Thrombin light chain; Thrombin heavy chain]
P01765	-0.850415	HV304_HUMAN	Ig heavy chain V-III region TIL
O00151	-0.837532	PDLI1_HUMAN	PDZ and LIM domain protein 1 (C-terminal LIM domain protein 1) (Elfin) (LIM domain protein CLP-36)
P02760	-0.837532	AMBP_HUMAN	Protein AMBP [Cleaved into: Alpha-1-microglobulin (Protein HC) (Alpha-1 microglycoprotein) (Complex-forming glycoprotein heterogeneous in charge); Inter-alpha-trypsin inhibitor light chain (ITI-LC) (Bikunin) (EDC1) (HI-30) (Uronic-acid-rich protein); Trypstatin]
Q9BXN1	-0.837532	ASPN_HUMAN	Asporin (Periodontal ligament-associated protein 1) (PLAP-1)
P23142	-0.835599	FBLN1_HUMAN	Fibulin-1 (FIBL-1)
P24844	-0.825723	MYL9_HUMAN	Myosin regulatory light polypeptide 9 (20 kDa myosin light chain) (LC20) (MLC-2C) (Myosin RLC) (Myosin regulatory light chain 2, smooth muscle isoform) (Myosin regulatory light chain 9) (Myosin regulatory light chain MRLC1)
P08697	-0.825723	A2AP_HUMAN	Alpha-2-antiplasmin (Alpha-2-AP) (Alpha-2-plasmin inhibitor) (Alpha-2-PI) (Serpin F2)
O14558	-0.825315	HSPB6_HUMAN	Heat shock protein beta-6 (HspB6) (Heat shock 20 kDa-like protein p20)
P08294	-0.825315	SODE_HUMAN	Extracellular superoxide dismutase [Cu-Zn] (EC-SOD) (EC 1.15.1.1)
Q9UBX5	-0.82244	FBLN5_HUMAN	Fibulin-5 (FIBL-5) (Developmental arteries and neural crest EGF-like protein) (Dance) (Urine p50 protein) (UP50)
P05452	-0.812777	TETN_HUMAN	Tetranectin (TN) (C-type lectin domain family 3 member B) (Plasminogen kringle 4-binding protein)
P01861	-0.80904	IGHG4_HUMAN	Ig gamma-4 chain C region
Q06828	-0.806406	FMOD_HUMAN	Fibromodulin (FM) (Collagen-binding 59 kDa protein) (Keratan sulfate proteoglycan fibromodulin) (KSPG fibromodulin)
Q07507	-0.786724	DERM_HUMAN	Dermatopontin (Tyrosine-rich acidic matrix protein) (TRAMP)
P19827	-0.786724	ITIH1_HUMAN	Inter-alpha-trypsin inhibitor heavy chain H1 (ITI heavy chain H1) (ITI-HC1) (Inter-alpha-inhibitor heavy chain 1) (Inter-alpha-trypsin inhibitor complex component III) (Serum-derived hyaluronan-associated protein) (SHAP)
P50238	-0.786567	CRIP1_HUMAN	Cysteine-rich protein 1 (CRP-1) (Cysteine-rich heart protein) (CRHP) (hCRHP) (Cysteine-rich intestinal protein) (CRIP)
P02753	-0.783702	RET4_HUMAN	Retinol-binding protein 4 (Plasma retinol-binding protein) (PRBP) (RBP) [Cleaved into: Plasma retinol-binding protein(1-182); Plasma retinol-binding protein(1-181); Plasma retinol-binding protein(1-179); Plasma retinol-binding protein(1-176)]
P04217	-0.774536	A1BG_HUMAN	Alpha-1B-glycoprotein (Alpha-1-B glycoprotein)
P43652	-0.774536	AFAM_HUMAN	Afamin (Alpha-albumin) (Alpha-Alb)
Q13642	-0.764093	FHL1_HUMAN	Four and a half LIM domains protein 1 (FHL-1) (Skeletal muscle LIM-protein 1) (SLIM) (SLIM-1)
P00747	-0.764093	PLMN_HUMAN	Plasminogen (EC 3.4.21.7) [Cleaved into: Plasmin heavy chain A; Activation peptide; Angiostatin; Plasmin heavy chain A, short form; Plasmin light chain B]
P35611	-0.763224	ADDA_HUMAN	Alpha-adducin (Erythrocyte adducin subunit alpha)
P36955	-0.73341	PEDF_HUMAN	Pigment epithelium-derived factor (PEDF) (Cell proliferation-inducing gene 35 protein) (EPC-1) (Serpin F1)
Q12805	-0.730988	FBLN3_HUMAN	EGF-containing fibulin-like extracellular matrix protein 1 (Extracellular protein S1-5) (Fibrillin-like protein) (Fibulin-3) (FIBL-3)
Q15113	-0.728219	PCOC1_HUMAN	Procollagen C-endopeptidase enhancer 1 (Procollagen COOH-terminal proteinase enhancer 1) (PCPE-1) (Procollagen C-proteinase enhancer 1) (Type 1 procollagen C-proteinase enhancer protein) (Type I procollagen COOH-terminal proteinase enhancer)
P05155	-0.711159	IC1_HUMAN	Plasma protease C1 inhibitor (C1 Inh) (C1Inh) (C1 esterase inhibitor) (C1-inhibiting factor) (Serpin G1)
P00325	-0.710669	ADH1B_HUMAN	Alcohol dehydrogenase 1B (EC 1.1.1.1) (Alcohol dehydrogenase subunit beta)
P35749	-0.710227	MYH11_HUMAN	Myosin-11 (Myosin heavy chain 11) (Myosin heavy chain, smooth muscle isoform) (SMMHC)
Q15847	-0.700649	ADIRF_HUMAN	Adipogenesis regulatory factor (Adipogenesis factor rich in obesity) (Adipose most abundant gene transcript 2 protein) (Adipose-specific protein 2) (apM-2)
O76070	-0.700649	SYUG_HUMAN	Gamma-synuclein (Breast cancer-specific gene 1 protein) (Persyn) (Synoretin) (SR)
D9YZV8	-0.700649	TPM1_HUMAN	Tropomyosin alpha-1 chain (Alpha-tropomyosin) (Tropomyosin-1)
P01877	-0.700649	IGHA2_HUMAN	Ig alpha-2 chain C region
P07585	-0.700649	PGS2_HUMAN	Decorin (Bone proteoglycan II) (PG-S2) (PG40)
P51888	-0.700649	PRELP_HUMAN	Prolargin (Proline-arginine-rich end leucine-rich repeat protein)
B4DN25	-0.700649	UGDH_HUMAN	UDP-glucose 6-dehydrogenase (UDP-Glc dehydrogenase) (UDP-GlcDH) (UDPGDH) (EC 1.1.1.22)
P01042	-0.700649	KNG1_HUMAN	Kininogen-1 (Alpha-2-thiol proteinase inhibitor) (Fitzgerald factor) (High molecular weight kininogen) (HMWK) (Williams-Fitzgerald-Flaujeac factor) [Cleaved into: Kininogen-1 heavy chain; T-kinin (Ile-Ser-Bradykinin); Bradykinin (Kallidin I); Lysyl-bradykinin (Kallidin II); Kininogen-1 light chain; Low molecular weight growth-promoting factor]
Q14624	-0.700649	ITIH4_HUMAN	Inter-alpha-trypsin inhibitor heavy chain H4 (ITI heavy chain H4) (ITI-HC4) (Inter-alpha-inhibitor heavy chain 4) (Inter-alpha-trypsin inhibitor family heavy chain-related protein) (IHRP) (Plasma kallikrein sensitive glycoprotein 120) (Gp120) (PK-120) [Cleaved into: 70 kDa inter-alpha-trypsin inhibitor heavy chain H4; 35 kDa inter-alpha-trypsin inhibitor heavy chain H4]
Q05707	-0.700649	COEA1_HUMAN	Collagen alpha-1(XIV) chain (Undulin)
Q6ZN40	-0.699139	Q6ZN40_HUMAN	Tropomyosin 1 (Alpha), isoform CRA_f (Tropomyosin alpha-1 chain) (cDNA FLJ16459 fis, clone BRCAN2002473, moderately similar to Tropomyosin, fibroblast isoform 2)
P00736	-0.698229	C1R_HUMAN	Complement C1r subcomponent (EC 3.4.21.41) (Complement component 1 subcomponent r) [Cleaved into: Complement C1r subcomponent heavy chain; Complement C1r subcomponent light chain]
F5H0T1	-0.696311	STIP1_HUMAN	Stress-induced-phosphoprotein 1 (STI1) (Hsc70/Hsp90-organizing protein) (Hop) (Renal carcinoma antigen NY-REN-11) (Transformation-sensitive protein IEF SSP 3521)
O75369	-0.696311	FLNB_HUMAN	Filamin-B (FLN-B) (ABP-278) (ABP-280 homolog) (Actin-binding-like protein) (Beta-filamin) (Filamin homolog 1) (Fh1) (Filamin-3) (Thyroid autoantigen) (Truncated actin-binding protein) (Truncated ABP)
P45974	-0.696311	UBP5_HUMAN	Ubiquitin carboxyl-terminal hydrolase 5 (EC 3.4.19.12) (Deubiquitinating enzyme 5) (Isopeptidase T) (Ubiquitin thioesterase 5) (Ubiquitin-specific-processing protease 5)
P62995	-0.696311	TRA2B_HUMAN	Transformer-2 protein homolog beta (TRA-2 beta) (TRA2-beta) (hTRA2-beta) (Splicing factor, arginine/serine-rich 10) (Transformer-2 protein homolog B)
Q9C0C2	-0.696311	TB182_HUMAN	182 kDa tankyrase-1-binding protein
P02656	-0.694591	APOC3_HUMAN	Apolipoprotein C-III (Apo-CIII) (ApoC-III) (Apolipoprotein C3)
O60240	-0.689182	PLIN1_HUMAN	Perilipin-1 (Lipid droplet-associated protein)
P51911	-0.689182	CNN1_HUMAN	Calponin-1 (Basic calponin) (Calponin H1, smooth muscle)
P04275	-0.688102	VWF_HUMAN	von Willebrand factor (vWF) [Cleaved into: von Willebrand antigen 2 (von Willebrand antigen II)]
P02452	-0.683349	CO1A1_HUMAN	Collagen alpha-1(I) chain (Alpha-1 type I collagen)
Q7Z7G0	-0.683349	TARSH_HUMAN	Target of Nesh-SH3 (Tarsh) (ABI gene family member 3-binding protein) (Nesh-binding protein) (NeshBP)
P02750	-0.679671	A2GL_HUMAN	Leucine-rich alpha-2-glycoprotein (LRG)
P13611	-0.679671	CSPG2_HUMAN	Versican core protein (Chondroitin sulfate proteoglycan core protein 2) (Chondroitin sulfate proteoglycan 2) (Glial hyaluronate-binding protein) (GHAP) (Large fibroblast proteoglycan) (PG-M)
P20231	-0.675283	TRYB2_HUMAN	Tryptase beta-2 (Tryptase-2) (EC 3.4.21.59) (Tryptase II)
P06703	-0.671	S10A6_HUMAN	Protein S100-A6 (Calcyclin) (Growth factor-inducible protein 2A9) (MLN 4) (Prolactin receptor-associated protein) (PRA) (S100 calcium-binding protein A6)
G3XAM2	-0.666709	G3XAM2_HUMAN	Complement factor I (Complement factor I, isoform CRA_b)
P27169	-0.666709	PON1_HUMAN	Serum paraoxonase/arylesterase 1 (PON 1) (EC 3.1.1.2) (EC 3.1.1.81) (EC 3.1.8.1) (Aromatic esterase 1) (A-esterase 1) (K-45) (Serum aryldialkylphosphatase 1)
Q15063	-0.657524	POSTN_HUMAN	Periostin (PN) (Osteoblast-specific factor 2) (OSF-2)
K7EQA1	-0.645777	K7EQA1_HUMAN	Programmed cell death protein 5
P02749	-0.645777	APOH_HUMAN	Beta-2-glycoprotein 1 (APC inhibitor) (Activated protein C-binding protein) (Anticardiolipin cofactor) (Apolipoprotein H) (Apo-H) (Beta-2-glycoprotein I) (B2GPI) (Beta(2)GPI)
Q9H361	-0.645777	PABP3_HUMAN	Polyadenylate-binding protein 3 (PABP-3) (Poly(A)-binding protein 3) (Testis-specific poly(A)-binding protein)
Q96D15	-0.635673	RCN3_HUMAN	Reticulocalbin-3 (EF-hand calcium-binding protein RLP49)
