# Supplementary material for: Correlation of histopathologic characteristics to protein expression and function in malignant melanoma
Source: PLoS One. 2017 Apr 26;12(4):e0176167. doi: 10.1371/journal.pone.0176167 (PMC5405986; doi:10.1371/journal.pone.0176167)
Supplement: S3 Table — Student's t-test p-value provided for comparison of survivors vs non-survivors. PSM counts compared, three patients in a group, each in triplicate, hence 9 samples per group. (XLSX) [file pone.0176167.s006.xlsx]

## Sheet: Arkusz1
Protein ID	Description	gene	SwissProt ID	Student's t-test p-value survivors vs non survivors,	PSM counts compared, data for 3 vs 3 patients in triplicatses
P07686	Beta-hexosaminidase subunit beta OS=Homo sapiens	HEXB	HEXB_HUMAN	4.76437e-10
P14618	Pyruvate kinase isozymes M1/M2 OS=Homo sapiens	PKM	KPYM_HUMAN	9.63779e-08
Q14956	Transmembrane glycoprotein NMB OS=Homo sapiens	GPNMB	GPNMB_HUMAN	4.34838e-07
Q16555	Dihydropyrimidinase-related protein 2 OS=Homo sapiens	DPYSL2	DPYL2_HUMAN	7.91825e-07
Q14697	Neutral alpha-glucosidase AB OS=Homo sapiens	GANAB	GANAB_HUMAN	3.18712e-06
Q86UX7	Fermitin family homolog 3 OS=Homo sapiens	FERMT3	URP2_HUMAN	8.39208e-06
Q13510	Acid ceramidase OS=Homo sapiens	ASAH1	ASAH1_HUMAN	9.59048e-06
P08758	Annexin A5 OS=Homo sapiens	ANXA5	ANXA5_HUMAN	9.99705e-06
O00584	Ribonuclease T2 OS=Homo sapiens	RNASET2	RNT2_HUMAN	1.22036e-05
P19971	Thymidine phosphorylase OS=Homo sapiens	TYMP	TYPH_HUMAN	1.25892e-05
Q99798	Aconitate hydratase, mitochondrial OS=Homo sapiens	ACO2	ACON_HUMAN	1.82124e-05
P07737	Profilin-1 OS=Homo sapiens	PFN1	PROF1_HUMAN	2.44704e-05
P49411	Elongation factor Tu, mitochondrial OS=Homo sapiens	TUFM	EFTU_HUMAN	2.45082e-05
P21281	V-type proton ATPase subunit B, brain isoform OS=Homo sapiens	ATP6V1B2	VATB2_HUMAN	2.47602e-05
P07339	Cathepsin D OS=Homo sapiens	CTSD	CATD_HUMAN	2.76137e-05
P40227	T-complex protein 1 subunit zeta OS=Homo sapiens	CCT6A	TCPZ_HUMAN	4.49182e-05
P06737	Glycogen phosphorylase, liver form OS=Homo sapiens	PYGL	PYGL_HUMAN	5.09958e-05
P09972	Fructose-bisphosphate aldolase C OS=Homo sapiens	ALDOC	ALDOC_HUMAN	5.65449e-05
P21980	Protein-glutamine gamma-glutamyltransferase 2 OS=Homo sapiens	TGM2	TGM2_HUMAN	8.33974e-05
P42224	Signal transducer and activator of transcription 1-alpha/beta OS=Homo sapiens	STAT1	STAT1_HUMAN	0.000141201
P00387	NADH-cytochrome b5 reductase 3 OS=Homo sapiens	CYB5R3	NB5R3_HUMAN	0.000195398
P02790	Hemopexin OS=Homo sapiens	HPX	HEMO_HUMAN	0.000347793
P31040	Succinate dehydrogenase [ubiquinone] flavoprotein subunit, mitochondrial OS=Homo sapiens	SDHA	DHSA_HUMAN	0.000411932
P09525	Annexin A4 OS=Homo sapiens	ANXA4	ANXA4_HUMAN	0.000432242
P11586	C-1-tetrahydrofolate synthase, cytoplasmic OS=Homo sapiens	MTHFD1	C1TC_HUMAN	0.000453947
Q96AE4	Far upstream element-binding protein 1 OS=Homo sapiens	FUBP1	FUBP1_HUMAN	0.000471185
P01911	HLA class II histocompatibility antigen, DRB1-15 beta chain OS=Homo sapiens	HLA-DRB1	2B1F_HUMAN	0.000532663
P06576	ATP synthase subunit beta, mitochondrial OS=Homo sapiens		ATPB_HUMAN	0.00053451
Q9Y6N5	Sulfide:quinone oxidoreductase, mitochondrial OS=Homo sapiens	SQRDL	SQRD_HUMAN	0.00056889
Q8WU39	Marginal zone B- and B1-cell-specific protein (Mesenteric estrogen-dependent adipose 7) (MEDA-7) (Plasma cell-induced resident endoplasmic reticulum protein) (Plasma cell-induced resident ER protein) (pERp1) (Proapoptotic caspase adapter protein)	MZB1 MEDA7 PACAP HSPC190	MZB1_HUMAN	0.000645225
P13796	Plastin-2 OS=Homo sapiens	LCP1	PLSL_HUMAN	0.000705226
Q8IV08	Phospholipase D3 OS=Homo sapiens	PLD3	PLD3_HUMAN	0.000741171
P40926	Malate dehydrogenase, mitochondrial OS=Homo sapiens	MDH2	MDHM_HUMAN	0.000799494
P38606	V-type proton ATPase catalytic subunit A OS=Homo sapiens	ATP6V1A	VATA_HUMAN	0.000832322
P40967	Melanocyte protein PMEL OS=Homo sapiens	PMEL	PMEL_HUMAN	0.000891832
P51149	Ras-related protein Rab-7a OS=Homo sapiens	RAB7A	RAB7A_HUMAN	0.000923991
P18669	Phosphoglycerate mutase 1 OS=Homo sapiens	PGAM1	PGAM1_HUMAN	0.00110292
B1ALD8	Periostin (PN) (Osteoblast-specific factor 2) (OSF-2)	POSTN OSF2	POSTN_HUMAN	0.00112716
Q9NVA2	Septin-11	SEPT11	SEP11_HUMAN	0.001143
P28799	Granulins OS=Homo sapiens	GRN	GRN_HUMAN	0.00120063
P14314	Glucosidase 2 subunit beta OS=Homo sapiens	PRKCSH	GLU2B_HUMAN	0.00125971
P49327	Fatty acid synthase OS=Homo sapiens	FASN	FAS_HUMAN	0.00164997
P10644	cAMP-dependent protein kinase type I-alpha regulatory subunit OS=Homo sapiens	PRKAR1A	KAP0_HUMAN	0.00168418
O14556	Glyceraldehyde-3-phosphate dehydrogenase, testis-specific OS=Homo sapiens	GAPDHS	G3PT_HUMAN	0.00168809
Q96FW1	Ubiquitin thioesterase OTUB1 OS=Homo sapiens	OTUB1	OTUB1_HUMAN	0.00186069
O14773	Tripeptidyl-peptidase 1 OS=Homo sapiens	TPP1	TPP1_HUMAN	0.00196953
P11216	Glycogen phosphorylase, brain form OS=Homo sapiens	PYGB	PYGB_HUMAN	0.00198765
P15531	Nucleoside diphosphate kinase A OS=Homo sapiens	NME1	NDKA_HUMAN	0.00200107
P01857	Ig gamma-1 chain C region OS=Homo sapiens	IGHG1	IGHG1_HUMAN	0.00252311
Q13423	NAD(P) transhydrogenase, mitochondrial OS=Homo sapiens	NNT	NNTM_HUMAN	0.00288184
P42167	Lamina-associated polypeptide 2, isoforms beta/gamma OS=Homo sapiens	TMPO	LAP2B_HUMAN	0.00289612
P11047	Laminin subunit gamma-1 OS=Homo sapiens	LAMC1	LAMC1_HUMAN	0.00315609
P48681	Nestin OS=Homo sapiens	NES	NEST_HUMAN	0.0035815
P36871	Phosphoglucomutase-1 OS=Homo sapiens	PGM1	PGM1_HUMAN	0.0036765
P78371	T-complex protein 1 subunit beta OS=Homo sapiens	CCT2	TCPB_HUMAN	0.00383246
P35241	Radixin OS=Homo sapiens	RDX	RADI_HUMAN	0.00392926
P23526	Adenosylhomocysteinase OS=Homo sapiens	AHCY	SAHH_HUMAN	0.00408235
P06744	Glucose-6-phosphate isomerase OS=Homo sapiens	GPI	G6PI_HUMAN	0.00438673
Q6UVK1	Chondroitin sulfate proteoglycan 4 OS=Homo sapiens	CSPG4	CSPG4_HUMAN	0.00456507
O43852	Calumenin OS=Homo sapiens	CALU	CALU_HUMAN	0.00483394
P02649	Apolipoprotein E OS=Homo sapiens	APOE	APOE_HUMAN	0.005724
P01859	Ig gamma-2 chain C region OS=Homo sapiens	IGHG2	IGHG2_HUMAN	0.0058602
P23141	Liver carboxylesterase 1 OS=Homo sapiens	CES1	EST1_HUMAN	0.00627366
P04075	Fructose-bisphosphate aldolase A OS=Homo sapiens	ALDOA	ALDOA_HUMAN	0.00706033
P01834	Ig kappa chain C region OS=Homo sapiens	IGKC	IGKC_HUMAN	0.00711219
P54652	Heat shock-related 70 kDa protein 2 OS=Homo sapiens	HSPA2	HSP72_HUMAN	0.00750473
Q9BZQ8	Protein Niban OS=Homo sapiens	FAM129A	NIBAN_HUMAN	0.00779733
P04406	Glyceraldehyde-3-phosphate dehydrogenase OS=Homo sapiens	GAPDH	G3P_HUMAN	0.00781826
P63241	Eukaryotic translation initiation factor 5A-1 OS=Homo sapiens	EIF5A	IF5A1_HUMAN	0.00788723
P18206	Vinculin OS=Homo sapiens	VCL	VINC_HUMAN	0.00802549
P08237	6-phosphofructokinase, muscle type OS=Homo sapiens	PFKM	K6PF_HUMAN	0.00803226
Q99536	Synaptic vesicle membrane protein VAT-1 homolog OS=Homo sapiens	VAT1	VAT1_HUMAN	0.0086948
P61604	10 kDa heat shock protein, mitochondrial OS=Homo sapiens	HSPE1	CH10_HUMAN	0.00887651
P26640	Valine--tRNA ligase OS=Homo sapiens	VARS	SYVC_HUMAN	0.0099636
Q14247	Src substrate cortactin OS=Homo sapiens	CTTN	SRC8_HUMAN	0.0102848
P08195	4F2 cell-surface antigen heavy chain OS=Homo sapiens	SLC3A2	4F2_HUMAN	0.0106834
P32119	Peroxiredoxin-2 OS=Homo sapiens	PRDX2	PRDX2_HUMAN	0.0107649
P24941	Cyclin-dependent kinase 2 OS=Homo sapiens	CDK2	CDK2_HUMAN	0.0113778
P04843	Dolichyl-diphosphooligosaccharide--protein glycosyltransferase subunit 1 OS=Homo sapiens	RPN1	RPN1_HUMAN	0.0118998
P19105	Myosin regulatory light chain 12A OS=Homo sapiens	MYL12A	ML12A_HUMAN	0.0126409
P22626	Heterogeneous nuclear ribonucleoproteins A2/B1 OS=Homo sapiens	HNRNPA2B1	ROA2_HUMAN	0.0137333
P07900	Heat shock protein HSP 90-alpha OS=Homo sapiens	HSP90AA1	HS90A_HUMAN	0.0151816
P62937	Peptidyl-prolyl cis-trans isomerase A OS=Homo sapiens	PPIA	PPIA_HUMAN	0.0152561
Q14204	Cytoplasmic dynein 1 heavy chain 1 OS=Homo sapiens	DYNC1H1	DYHC1_HUMAN	0.0157313
P13727	Bone marrow proteoglycan (BMPG) (Proteoglycan 2) [Cleaved into: Eosinophil granule major basic protein (EMBP) (MBP) (Pregnancy-associated major basic protein)]	PRG2 MBP	PRG2_HUMAN	0.0163668
Q9BVA1	Tubulin beta-2B chain OS=Homo sapiens	TUBB2B	TBB2B_HUMAN	0.0165171
P52566	Rho GDP-dissociation inhibitor 2 OS=Homo sapiens	ARHGDIB	GDIR2_HUMAN	0.0168218
P31146	Coronin-1A OS=Homo sapiens	CORO1A	COR1A_HUMAN	0.0177783
P22234	Multifunctional protein ADE2 OS=Homo sapiens	PAICS	PUR6_HUMAN	0.0187923
P49368	T-complex protein 1 subunit gamma OS=Homo sapiens	CCT3	TCPG_HUMAN	0.0189164
P68104	Elongation factor 1-alpha 1 OS=Homo sapiens	EEF1A1	EF1A1_HUMAN	0.0190041
P20674	Cytochrome c oxidase subunit 5A, mitochondrial OS=Homo sapiens	COX5A	COX5A_HUMAN	0.0194924
P08603	Complement factor H OS=Homo sapiens	CFH	CFAH_HUMAN	0.0198909
P37840	Alpha-synuclein OS=Homo sapiens	SNCA	SYUA_HUMAN	0.0206613
Q13011	Delta(3,5)-Delta(2,4)-dienoyl-CoA isomerase, mitochondrial OS=Homo sapiens	ECH1	ECH1_HUMAN	0.021013
P35580	Myosin-10 OS=Homo sapiens	MYH10	MYH10_HUMAN	0.0216903
Q02218	2-oxoglutarate dehydrogenase, mitochondrial OS=Homo sapiens	OGDH	ODO1_HUMAN	0.0222687
Q9UH99	SUN domain-containing protein 2 OS=Homo sapiens	SUN2	SUN2_HUMAN	0.0235709
P36776	Lon protease homolog, mitochondrial OS=Homo sapiens	LONP1	LONM_HUMAN	0.0240393
P00558	Phosphoglycerate kinase 1 OS=Homo sapiens	PGK1	PGK1_HUMAN	0.0247182
O94832	Unconventional myosin-Id OS=Homo sapiens	MYO1D	MYO1D_HUMAN	0.0248609
P39019	40S ribosomal protein S19 OS=Homo sapiens	RPS19	RS19_HUMAN	0.0250691
Q16891	Mitochondrial inner membrane protein OS=Homo sapiens	IMMT	IMMT_HUMAN	0.0251747
P02786	Transferrin receptor protein 1 OS=Homo sapiens	TFRC	TFR1_HUMAN	0.0252763
P02647	Apolipoprotein A-I OS=Homo sapiens	APOA1	APOA1_HUMAN	0.025879
P62879	Guanine nucleotide-binding protein G(I)/G(S)/G(T) subunit beta-2 OS=Homo sapiens	GNB2	GBB2_HUMAN	0.0260782
P00738	Haptoglobin OS=Homo sapiens	HP	HPT_HUMAN	0.0271339
P61247	40S ribosomal protein S3a OS=Homo sapiens	RPS3A	RS3A_HUMAN	0.0277291
P08238	Heat shock protein HSP 90-beta OS=Homo sapiens	HSP90AB1	HS90B_HUMAN	0.0277598
P30041	Peroxiredoxin-6 OS=Homo sapiens	PRDX6	PRDX6_HUMAN	0.0286418
P35555	Fibrillin-1 OS=Homo sapiens	FBN1	FBN1_HUMAN	0.0295286
P25705	ATP synthase subunit alpha, mitochondrial OS=Homo sapiens	ATP5A1	ATPA_HUMAN	0.0303236
Q9NSE4	Isoleucine--tRNA ligase, mitochondrial OS=Homo sapiens	IARS2	SYIM_HUMAN	0.0307668
P62158	Calmodulin OS=Homo sapiens	CALM1	CALM_HUMAN	0.0313317
P43243	Matrin-3 OS=Homo sapiens	MATR3	MATR3_HUMAN	0.0323275
P01024	Complement C3 OS=Homo sapiens	C3	CO3_HUMAN	0.0327033
P05141	ADP/ATP translocase 2 OS=Homo sapiens	SLC25A5	ADT2_HUMAN	0.0329273
P22392-2	Isoform 3 of Nucleoside diphosphate kinase B OS=Homo sapiens	NME2	NDKB_HUMAN	0.0336486
P19652	Alpha-1-acid glycoprotein 2 OS=Homo sapiens	ORM2	A1AG2_HUMAN	0.0336824
P29966	Myristoylated alanine-rich C-kinase substrate OS=Homo sapiens	MARCKS	MARCS_HUMAN	0.0343037
Q8NBS9	Thioredoxin domain-containing protein 5 OS=Homo sapiens	TXNDC5	TXND5_HUMAN	0.0356521
P11142	Heat shock cognate 71 kDa protein OS=Homo sapiens	HSPA8	HSP7C_HUMAN	0.0356861
P61160	Actin-related protein 2 OS=Homo sapiens	ACTR2	ARP2_HUMAN	0.0358445
P29692	Elongation factor 1-delta OS=Homo sapiens	EEF1D	EF1D_HUMAN	0.0361713
P23396	40S ribosomal protein S3 OS=Homo sapiens	RPS3	RS3_HUMAN	0.0368872
P55060	Exportin-2 OS=Homo sapiens	CSE1L	XPO2_HUMAN	0.0374388
Q9Y696	Chloride intracellular channel protein 4 OS=Homo sapiens	CLIC4	CLIC4_HUMAN	0.0374401
O15143	Actin-related protein 2/3 complex subunit 1B OS=Homo sapiens	ARPC1B	ARC1B_HUMAN	0.0374481
D9YZV2	Tropomyosin alpha-1 chain	TPM1 C15orf13,TMSA	TPM1_HUMAN	0.0375384
O75083	WD repeat-containing protein 1 OS=Homo sapiens	WDR1	WDR1_HUMAN	0.038659
P15121	Aldose reductase OS=Homo sapiens	AKR1B1	ALDR_HUMAN	0.0392958
P27824	Calnexin OS=Homo sapiens	CANX	CALX_HUMAN	0.0394725
Q9Y4L1	Hypoxia up-regulated protein 1 OS=Homo sapiens	HYOU1	HYOU1_HUMAN	0.0398319
Q9UQ80	Proliferation-associated protein 2G4 OS=Homo sapiens	PA2G4	PA2G4_HUMAN	0.0402136
P47895	Aldehyde dehydrogenase family 1 member A3 OS=Homo sapiens	ALDH1A3	AL1A3_HUMAN	0.0406087
P30101	Protein disulfide-isomerase A3 OS=Homo sapiens	PDIA3	PDIA3_HUMAN	0.0406883
P08865	40S ribosomal protein SA OS=Homo sapiens	RPSA	RSSA_HUMAN	0.0408911
Q02878	60S ribosomal protein L6 OS=Homo sapiens	RPL6	RL6_HUMAN	0.0414797
P53396	ATP-citrate synthase OS=Homo sapiens	ACLY	ACLY_HUMAN	0.0423891
P21333	Filamin-A OS=Homo sapiens	FLNA	FLNA_HUMAN	0.0427049
Q9ULV4	Coronin-1C OS=Homo sapiens	CORO1C	COR1C_HUMAN	0.0428154
P0C0L5	Complement C4-B OS=Homo sapiens	C4B	CO4B_HUMAN	0.0429656
Q12765	Secernin-1 OS=Homo sapiens	SCRN1	SCRN1_HUMAN	0.0436557
Q92598	Heat shock protein 105 kDa OS=Homo sapiens	HSPH1	HS105_HUMAN	0.0452051
P09417	Dihydropteridine reductase OS=Homo sapiens	QDPR	DHPR_HUMAN	0.0463809
P28838	Cytosol aminopeptidase OS=Homo sapiens	LAP3	AMPL_HUMAN	0.0470299
Q10567	AP-1 complex subunit beta-1 (Adaptor protein complex AP-1 subunit beta-1) (Adaptor-related protein complex 1 subunit beta-1) (Beta-1-adaptin) (Beta-adaptin 1) (Clathrin assembly protein complex 1 beta large chain) (Golgi adaptor HA1/AP1 adaptin beta subunit)	AP1B1 ADTB1 BAM22 CLAPB2	AP1B1_HUMAN	0.0476055
O60443	Non-syndromic hearing impairment protein 5 OS=Homo sapiens	DFNA5	DFNA5_HUMAN	0.0485605
P04792	Heat shock protein beta-1 OS=Homo sapiens	HSPB1	HSPB1_HUMAN	0.0487532
P05455	Lupus La protein OS=Homo sapiens	SSB	LA_HUMAN	0.0494438
